# Supplementary material for: Activation characteristics of Ty3-retrotransposons after spaceflight and genetic stability of insertion sites in rice progeny
Source: Front Plant Sci. 2024 Dec 2;15:1452592. doi: 10.3389/fpls.2024.1452592 (PMC11646775; doi:10.3389/fpls.2024.1452592)
Supplement: Supplementary file 4 [file Table1.xlsx]

## Sheet: Table S1
Table S1 The linear energy transfer (LET) values of space high charge and energy (HZE) particles that hit Nipponbare seeds, along with the corresponding group names.
Rice	Group	LET	Name	Number
Nipponbare	Low LET group	<5keV/um	RNT2/RNH2	1
		52.7 keV/um	R60T2/R60H2	1
		53.7 keV/um	R60T3/R60H2	1
		107.6 keV/um	R100T2/R100H2	1
		100.7 keV/um	R100T3/R100H3	1
	High LET group	136.8 keV/um	R150T1/R150H1	1
		186.1 keV/um	R200T1/R200H1	1
		184.1 keV/um	R200T2/R200H2	1
