# Supplementary material for: Activation characteristics of Ty3-retrotransposons after spaceflight and genetic stability of insertion sites in rice progeny
Source: Front Plant Sci. 2024 Dec 2;15:1452592. doi: 10.3389/fpls.2024.1452592 (PMC11646775; doi:10.3389/fpls.2024.1452592)
Supplement: Supplementary file 5 [file Table2.xlsx]

## Sheet: Table S2
Table S2 Space mutagenic lines of DN416 and DN423 and their phenotypic changes.
Rice	Mutation Type	Group
DN423	increased plant height with long awn	SA3-7
DN416	increased tillering number	SA6-2
DN416	reduced tillering number	SC6-6
