# Supplementary material for: Activation characteristics of Ty3-retrotransposons after spaceflight and genetic stability of insertion sites in rice progeny
Source: Front Plant Sci. 2024 Dec 2;15:1452592. doi: 10.3389/fpls.2024.1452592 (PMC11646775; doi:10.3389/fpls.2024.1452592)
Supplement: Supplementary file 6 [file Table3.xlsx]

## Sheet: Table S3
Table S3 The number of Ty3-retrotransposon within each Ty3-retrotransposon family and the count of transposons in each family at > 2.6 (million years ago) MYA, 2.6-0.78 MYA and 0-0.78 MYA.
	All_Num	>2.6 MYA	2.6~0.78 MYA	0.78~0 MYA
hopi	361	0	3	358
rire2	147	0	32	115
rire3	135	0	4	131
rire8	76	0	7	69
osr34	74	0	4	70
osr37	71	2	19	50
spip	57	0	0	57
RLG_0	53	0	4	49
RLG_8	44	1	39	4
osr40	37	0	34	3
dasheng	34	0	17	17
osr41	33	1	29	3
RLG_12	33	0	1	32
RLG_15	30	0	4	26
osr30	28	0	25	3
rire10	26	0	26	0
dagul	24	0	2	22
osr29	23	0	21	2
squiq	20	0	0	20
rn_215-125	18	0	1	17
rn_363-200	18	1	4	13
RLG_23	11	1	8	2
RLG_4	9	0	1	8
rire7	8	0	0	8
RLG_79	8	0	4	4
RLG_30	7	0	7	0
RLG_13	7	2	2	3
RLG_33	6	0	5	1
kangourou_osj	6	0	1	5
RLG_17	6	0	6	0
rn_206-352	6	0	3	3
RLG_9	6	0	6	0
RLG_11	5	0	4	1
RLG_20	5	0	5	0
RLG_51	5	0	2	3
rn_457-190	4	0	4	0
RLG_32	4	0	2	2
RLG_24	4	0	0	4
RLG_21	4	0	4	0
RLG_45	4	0	4	0
RLG_39	4	0	0	4
RLG_35	4	0	1	3
RLG_1	3	0	0	3
rn_573-292	3	0	1	2
rn_173-101	3	0	0	3
rn_129-74	3	0	3	0
osr36	3	0	0	3
RLG_38	3	0	1	2
rn_312-184	3	0	0	3
RLG_74	3	0	1	2
RLG_73	3	0	1	2
rn_40-22	3	0	1	2
RLG_41	2	0	0	2
osr39	2	0	2	0
RLG_42	2	0	2	0
rn_417-136	2	0	0	2
rn_171-247	2	0	0	2
RLG_60	2	0	1	1
RLG_5	2	0	0	2
rn_513-262	2	0	1	1
RLG_48	2	0	0	2
RLG_54	2	0	1	1
RLG_55	2	0	0	2
RLG_58	2	0	2	0
RLG_59	2	0	0	2
osr35	2	0	0	2
RLG_68	2	0	2	0
rn_405-384	2	0	0	2
rn_413-222	2	0	1	1
RLG_75	2	0	2	0
RLG_76	2	0	1	1
RLG_77	2	0	1	1
RLG_3	2	0	0	2
RLG_81	2	0	1	1
rn_302-177	2	0	2	0
retrosat1	2	0	1	1
RLG_7	2	0	2	0
RLG_16	2	0	0	2
rn_55-37	2	0	1	1
rn_575-294	2	0	1	1
rn_15-6	2	0	0	2
RLG_27	2	0	1	1
taz	2	0	2	0
RLG_18	2	0	0	2
RLG_2	2	0	1	1
osr42	2	0	1	1
RLG_6	1	0	0	1
wombat	1	0	1	0
RLG_10	1	0	1	0
RLG_72	1	0	1	0
antechinus-osj	1	0	0	1
rn_27-17	1	0	0	1
rn_403-215	1	0	0	1
RLG_71	1	0	0	1
RLG_70	1	0	0	1
RLG_69	1	0	0	1
rn_377-208	1	0	0	1
rn_12-3	1	0	1	0
RLG_14	1	0	1	0
rn_375-206	1	0	0	1
RLG_36	1	0	0	1
RLG_31	1	0	1	0
RLG_67	1	0	0	1
rn_369-204	1	0	1	0
RLG_66	1	0	0	1
RLG_65	1	0	0	1
rn_360-199	1	0	1	0
rn_409-219	1	0	1	0
rn_20-10	1	0	1	0
RLG_63	1	0	1	0
rn_455-235	1	0	0	1
RLG_80	1	0	0	1
rn_26-390	1	0	0	1
dendrobat_osj	1	1	0	0
rn_61-295	1	0	1	0
rn_566-287	1	0	0	1
RLG_43	1	0	1	0
osr28	1	0	0	1
RLG_78	1	0	0	1
rn_521-266	1	0	0	1
rn_517-264	1	0	1	0
rn_11-2	1	0	1	0
rn_507-257	1	0	1	0
osr38	1	0	1	0
rn_463-241	1	0	1	0
rn_505-256	1	0	0	1
rn_460-239	1	0	0	1
rn_458-237	1	1	0	0
rn_456-236	1	0	0	1
rn_22-13	1	0	0	1
RLG_64	1	0	1	0
RLG_62	1	0	1	0
RLG_34	1	0	1	0
rn_354-196	1	0	1	0
RLG_49	1	0	1	0
RLG_25	1	0	1	0
rn_265-150	1	0	0	1
rn_267-152	1	0	0	1
rn_51-338	1	0	1	0
RLG_47	1	0	0	1
rn_65-44	1	0	1	0
RLG_46	1	0	1	0
rn_119-116	1	0	1	0
rn_52-35	1	0	1	0
rn_4-189	1	0	0	1
RLG_44	1	0	1	0
RLG_26	1	0	1	0
RLG_28	1	0	1	0
rn_218-128	1	0	1	0
RLG_40	1	0	1	0
RLG_29	1	0	1	0
rn_150-84	1	0	0	1
rn_208-123	1	0	1	0
rn_60-156	1	0	0	1
RLG_50	1	0	1	0
rn_57-39	1	0	1	0
osr25	1	0	0	1
rn_352-195	1	0	0	1
RLG_61	1	0	0	1
rn_5-28	1	0	0	1
rn_153-87	1	0	0	1
rn_50-33	1	0	1	0
rn_165-97	1	0	0	1
rn_303-178	1	0	0	1
RLG_19	1	0	1	0
rn_314-187	1	0	1	0
RLG_52	1	0	1	0
rn_161-163	1	0	1	0
RLG_57	1	0	1	0
RLG_56	1	0	1	0
RLG_22	1	0	0	1
rn_250-144	1	0	0	1
RLG_37	1	0	1	0
RLG_53	1	0	1	0
rn_251-145	1	0	1	0
rn_202-119	1	0	0	1
