# Supplementary material for: Activation characteristics of Ty3-retrotransposons after spaceflight and genetic stability of insertion sites in rice progeny
Source: Front Plant Sci. 2024 Dec 2;15:1452592. doi: 10.3389/fpls.2024.1452592 (PMC11646775; doi:10.3389/fpls.2024.1452592)
Supplement: Supplementary file 7 [file Table4.xlsx]

## Sheet: Table S4
Table S4 The number of Ty3-retrotransposon with hypermethylated and hypomethylated for each Ty3-retrotransposon family in each group at the tillering and heading stages of Nipponbare.
	Sum_Hyper	Sum_Hypo	osr41_Hyper	osr41_Hypo	osr40_Hyper	osr40_Hypo	rire10_Hyper	rire10_Hypo	osr30_Hyper	osr30_Hypo	osr29_Hyper	osr29_Hypo	RLG_8_Hyper	RLG_8_Hypo	osr37_Hyper	osr37_Hypo	dasheng_Hyper	dasheng_Hypo	squiq_Hyper	squiq_Hypo	rn_363-200_Hyper	rn_363-200_Hypo	rn_215-125_Hyper	rn_215-125_Hypo	osr34_Hyper	osr34_Hypo	hopi_Hyper	hopi_Hypo	spip_Hyper	spip_Hypo	dagul_Hyper	dagul_Hypo	rire3_Hyper	rire3_Hypo	rire8_Hyper	rire8_Hypo	RLG_0_Hyper	RLG_0_Hypo	RLG_12_Hyper	RLG_12_Hypo	RLG_15_Hyper	RLG_15_Hypo	rire2_Hyper	rire2_Hypo
RNT2	329	53	10	0	9	0	1	0	1	0	1	0	3	0	0	3	2	0	0	0	0	2	2	0	24	7	115	13	12	4	13	0	46	6	17	1	2	5	4	4	13	1	54	7
R60T2	67	134	1	1	1	3	0	2	0	1	0	0	1	0	0	4	0	1	0	0	0	1	0	0	12	7	13	53	6	8	5	0	13	17	3	6	1	8	2	8	3	1	6	13
R60T3	210	75	1	3	2	3	1	2	0	2	0	0	0	0	2	3	1	0	0	1	0	4	2	0	25	4	71	17	8	5	8	0	33	5	8	4	4	9	3	4	8	0	33	9
R100T2	398	38	10	1	14	0	5	0	0	0	0	0	3	0	2	2	0	0	0	0	0	4	4	0	30	5	157	6	11	3	12	0	57	5	20	3	2	2	5	5	11	0	55	2
R100T3	180	88	5	0	8	0	4	0	0	0	0	1	0	0	1	7	0	0	0	0	0	5	1	0	18	10	65	18	5	10	7	0	26	12	8	5	2	7	4	6	5	1	21	6
R150T1	371	99	32	1	22	1	13	0	4	0	2	0	1	0	0	4	6	0	0	0	1	0	3	0	21	6	87	55	15	10	10	0	39	7	17	1	4	5	3	4	8	0	83	5
R200T1	283	54	5	2	8	0	2	0	1	2	0	1	2	0	0	1	0	2	0	0	0	4	0	0	23	5	103	9	9	3	13	0	42	8	10	0	6	6	4	3	7	0	48	8
R200T2	53	216	2	3	3	0	2	0	0	0	0	0	1	0	0	16	0	0	0	2	0	14	0	0	11	18	17	55	3	12	1	2	4	31	1	12	0	16	1	10	2	2	5	23
RNH2	89	257	0	27	0	33	0	25	0	26	0	16	0	5	1	0	0	0	1	1	1	0	0	7	10	8	41	22	4	4	0	3	16	7	1	15	1	4	2	4	3	0	8	50
R60H2	183	82	1	2	0	8	0	11	0	11	0	0	2	1	0	3	1	0	1	0	2	0	0	1	14	4	81	7	7	3	1	0	33	4	3	3	0	3	2	6	7	0	28	15
R60H3	248	74	1	4	2	8	0	8	0	6	0	0	1	0	0	7	0	0	0	0	0	4	0	1	16	4	134	5	6	4	1	0	41	5	4	0	2	7	3	2	5	0	32	9
R100H2	51	355	2	1	2	1	0	0	4	0	1	0	2	0	0	12	8	0	1	3	0	2	1	0	5	13	3	217	3	13	2	1	1	46	6	11	1	9	2	7	1	3	6	16
R100H3	64	165	1	1	2	0	0	0	3	0	0	1	4	1	0	9	4	1	0	3	0	5	0	0	5	13	12	52	5	8	2	0	8	29	6	6	0	13	2	7	1	3	9	13
R150H1	20	432	0	26	0	36	0	25	0	19	0	2	0	2	1	3	0	0	0	0	0	3	1	7	3	27	7	92	3	12	0	5	2	52	0	18	0	13	1	8	0	2	2	80
R200H1	51	199	0	5	0	4	0	1	0	1	1	0	1	1	0	12	0	0	0	1	0	4	1	2	5	17	25	39	3	13	2	0	3	39	3	12	0	12	1	9	2	3	4	24
R200H2	19	399	0	14	0	30	0	21	0	6	0	2	0	1	1	8	0	1	0	1	0	7	0	7	3	25	6	83	4	18	0	3	1	63	0	13	1	13	1	7	0	6	2	70
