# Supplementary material for: Activation characteristics of Ty3-retrotransposons after spaceflight and genetic stability of insertion sites in rice progeny
Source: Front Plant Sci. 2024 Dec 2;15:1452592. doi: 10.3389/fpls.2024.1452592 (PMC11646775; doi:10.3389/fpls.2024.1452592)
Supplement: Supplementary file 8 [file Table5.xlsx]

## Sheet: Table S5
Table S5. The chromatin and heterochromatin regions across different chromosomes in the rice genome.
Chromosome	Chromosome start (×106 bp)	Heterochromatic start (×106 bp)	Heterochromatic end (×106 bp)	Chromosome end (×106 bp)
chr01	0	12.27	20.55	43.27
chr02	0	12.57	17.54	35.94
chr03	0	15.18	22.33	36.41
chr04	0	1	11.65	35.5
chr05	0	5.98	13.72	29.96
chr06	0	12.44	21.04	31.25
chr07	0	6.21	13.38	29.7
chr08	0	9.14	17.05	28.44
chr09	0	3.21	11.61	23.01
chr10	0	0.31	9.02	23.21
chr11	0	9.74	17.26	29.02
chr12	0	7.75	19.02	27.53
