# Supplementary material for: Activation characteristics of Ty3-retrotransposons after spaceflight and genetic stability of insertion sites in rice progeny
Source: Front Plant Sci. 2024 Dec 2;15:1452592. doi: 10.3389/fpls.2024.1452592 (PMC11646775; doi:10.3389/fpls.2024.1452592)
Supplement: Supplementary file 9 [file Table6.xlsx]

## Sheet: Table S5
Table S6 The Ty3-retrotransposons insertion sites in the space mutagenic lines SA3-7, SA6-2, and SC6-6 in the F3 to F5 generations (1 represents TE insertion).
			F3			F4			F5
			SA3-F3-1	SA3-F3-2	SA3-F3-3	SA3-F4-1	SA3-F4-2	SA3-F4-3	SA3-F5-1	SA3-F5-2	SA3-F5-3
DN423A SA3-7	rire2	chr02_24597027_24597032	1	1	1	1	1	1	1	1	1
		chr03_21524638_21524643	1	1	1	1	1	1	1	1	1
	rire3	chr03_21805653_21805658	1	1	1	1	1	1	1	1	1
		chr12_9677349_9677355	1	1	1	1			1	1	1
		chr06_9814914_9814920	1
	rire8	chr06_18179857_18179862		1			1	1		1
		chr02_17887644_17887649	1		1				1	1	1
	osr34	chr04_20057327_20057333	1	1	1	1	1	1	1	1	1
	dagul	chr11_27566059_27566067	1	1		1			1	1	1
	squiq	chr12_18558826_18558832	1	1	1	1			1		1
		chr06_18496763_18496769		1			1	1		1
DN416_A SA6_2		chr10_7344024_7344031	1	1	1	1	1	1	1	1	1
		chr05_21682734_21682740	1	1	1	1	1	1	1	1	1
	hopi	chr10_15903767_15903774	1		1	1	1				1
		chr11_19669394_19669399			1	1	1	1	1	1
		chr03_31673601_31673606				1		1	1	1
	rire2	chr10_6489312_6489318				1
	rire3	chr05_13899432_13899437	1	1	1	1	1	1	1	1	1
		chr10_8460792_8460794	1	1	1	1	1	1	1	1	1
		chr03_8957306_8957308	1	1		1					1
		chr10_9018307_9018314	1	1	1	1	1	1	1	1	1
		chr05_14966963_14966970	1	1	1	1	1	1	1	1	1
		chr10_6430156_6430163	1	1	1	1	1	1	1	1	1
	rire8	chr10_7000286_7000291	1	1	1		1	1	1	1	1
		chr10_6263596_6263601	1	1	1	1	1	1	1	1	1
		chr05_20230036_20230042	1	1	1	1	1	1	1	1	1
	osr34	chr09_4950627_4950633	1	1		1		1			1
		chr10_3151220_3151226				1
	dagul	chr09_13912943_13912948	1	1	1	1	1	1	1	1	1
		chr05_7871562_7871568	1	1	1	1	1	1	1	1	1
		chr05_16245428_16245435	1	1	1	1	1	1	1	1	1
	squiq	chr05_17414478_17414484	1	1	1	1	1	1	1	1	1
		chr10_16685810_16685814	1		1		1				1
		chr03_32765062_32765067				1		1	1	1
		chr10_9652216_9652222				1
		chr05_16240535_16240543	1	1	1	1	1	1	1	1	1
		chr05_15519866_15519871	1	1	1	1	1	1	1	1	1
	rn_215-125	chr10_7926984_7926990	1	1	1		1	1	1	1	1
		chr10_5869423_5869429	1	1	1		1	1	1	1	1
		chr10_6998652_6998657	1	1	1		1	1	1	1	1
		chr07_1367462_1367467	1	1	1	1	1	1	1	1	1
		chr07_1400612_1400617	1	1	1	1	1	1	1	1	1
	dasheng	chr07_1334309_1334314	1	1	1	1	1	1	1	1	1
		chr07_1334310_1334314	1	1	1	1	1	1	1	1	1
		chr07_1400614_1400617	1	1	1	1	1	1	1	1	1
		chr07_1334309_1334312	1	1	1	1	1	1	1	1	1
DN416_C SC6-6	hopi	chr11_28458877_28458883	1	1	1	1	1	1	1	1	1
		chr08_11125079_11125084		1		1			1	1
		chr02_25285012_25285017	1		1	1	1	1	1	1	1
	rire2	chr12_14190604_14190606	1		1	1	1	1	1	1	1
		chr10_6489312_6489318	1		1	1	1	1	1		1
	rire3	chr12_10399235_10399241	1	1	1	1	1	1	1	1	1
		chr10_8021461_8021466	1	1	1	1	1	1	1	1	1
		chr12_4317025_4317030	1	1	1	1	1	1	1		1
		chr03_8957306_8957308	1			1			1	1
		chr05_13899432_13899437	1		1		1	1			1
		chr05_19568559_19568564			1		1	1			1
		chr05_14966963_14966970	1		1		1	1			1
		chr10_9018307_9018314	1	1	1		1	1			1
	rire8	chr12_11107334_11107339	1	1	1	1	1	1	1	1	1
		chr10_7466812_7466820	1	1	1	1	1	1	1	1	1
		chr12_12531683_12531688	1	1	1	1	1	1	1	1	1
		chr10_4927520_4927527	1	1	1	1	1	1	1	1	1
		chr08_17101499_17101504		1		1			1	1
		chr10_10457193_10457200	1		1	1	1	1	1		1
		chr08_12826754_12826759							1	1
	osr34	chr11_5309905_5309911	1	1	1	1	1	1	1	1	1
		chr10_8603275_8603280	1	1	1	1	1	1	1	1	1
		chr10_3151220_3151226	1	1	1	1	1	1	1	1	1
		chr09_4950627_4950633			1		1	1			1
		chr10_12361673_12361678	1		1	1	1	1	1	1	1
	RLG_15	chr10_8389100_8389106	1	1	1	1	1	1	1		1
	squiq	chr06_18496763_18496769	1		1		1	1			1
		chr10_9652216_9652222	1		1	1	1	1	1		1
		chr10_6364140_6364146	1	1	1	1	1	1	1		1
		chr12_8919483_8919488	1		1	1	1	1	1	1	1
	rn_215-125	chr12_5861703_5861710	1	1	1	1	1	1	1	1	1
		chr10_7625452_7625457	1	1	1	1	1	1	1		1
		chr05_16240535_16240543	1		1		1	1
	dasheng	chr07_1400612_1400617	1	1	1	1	1	1	1	1	1
		chr07_1367462_1367467	1	1	1	1	1	1	1	1	1
		chr07_1334309_1334314	1	1	1	1	1	1	1	1	1
		chr10_10960521_10960526	1	1	1	1	1	1	1	1	1
		chr07_1334310_1334314	1	1	1	1	1	1	1	1	1
		chr08_13576620_13576623		1		1			1	1
	osr41	chr10_8227773_8227781	1	1	1	1	1	1	1	1	1
